# Supplementary material for: Low-polarity untargeted metabolomic profiling as a tool to gain insight into seminal fluid
Source: Metabolomics. 2023 Jun 5;19(6):53. doi: 10.1007/s11306-023-02020-y (PMC10239740; doi:10.1007/s11306-023-02020-y)
Supplement: Supplementary file 1 — Supplementary file1 (XLSX 24 KB) [file 11306_2023_2020_MOESM1_ESM.xlsx]

## Sheet: Sheet 1
Table S1
Annotated metabolites after-MCUVE-PLS selection
							*	**	abs.		***				****
tR DB	tR exp.	∆tR abs.	Metabolite	Fold Change	Adjusted p-value	Neutral formula	m/z calcd.	m/z msd.	Err., mDa	Err., ppm	Isotopic sc., %	Adducts	Annotation level.	Annotation source	Fragmentation
1.02	1.00673	0.0132667	Carnitine	0.569999	9.94796e-06	C7H15NO3	162.113	162.112	0.2	1.23371	99.46	M+H	1	In-house RTAM DB
0.98	1.00673	0.0267333	Asparagine	1.04716	0.519178	C4H8N2O3	133.061	133.06	0.2	1.50307	98.34	M+H	1
0.99	1.00673	0.0167333	Aspartic acid	0.891698	0.222585	C4H7NO4	134.045	134.045	0.2	1.49204	94.44	M+H	1
1.01	1.00673	0.00326667	Glutamic acid	0.893229	0.239209	C5H9NO4	148.06	148.06	0.1	0.6754	96.21	M+H, M+Na	1
0.98	1.00673	0.0267333	Taurine	1.14093	0.0802099	C2H7NO3S	126.022	126.022	0.1	0.793513	93.22	M+H	1
1.03	1.01513	0.0148667	Creatinine	1.45172	0.261374	C4H7N3O	114.066	114.066	0.2	1.75337	99.53	M+H	1
1.02	1.02365	0.00365	D-Ribose	0.880757	0.0282363	C5H10O5	173.042	173.042	< 0.1	< 0.58	65.31	M+Na	1
1.06	1.03207	0.0279333	4-imidazolacetic acid	1.91474	0.29664	C5H6N2O2	127.05	127.05	0.2	1.57418	95.92	M+H	1
1.02	1.03207	0.0120667	N-methyl-glutamic acid	1.07684	0.222585	C6H11NO4	144.065	144.066	0.2	1.38826	96.98	M+H-H2O	1
1.14	1.04898	0.0910167	Octopamine	1.1435	0.131916	C8H11NO2	136.076	136.076	0.2	1.46977	96.68	M+H-H2O	1
1.41	1.47147	0.0614667	2'-deoxyuridine-5'-monophosphate (dUMP)	0.60416	0.00458454	C9H13N2O8P	309.048	309.049	0.6	1.94144	98.13	M+H	1
1.48	1.51375	0.03375	Nicotinamide	0.803719	0.00104903	C6H6N2O	123.056	123.055	0.7	5.68848	99.06	M+H	1
1.64	1.61513	0.0248667	5-oxo-proline	1.01663	0.908001	C5H7NO3	130.05	130.05	0.1	0.768936	99.11	M+H	1
1.95	1.98678	0.0367833	Citramalic acid	1.23835	0.00374036	C5H8O5	113.023	113.023	0.1	0.884773	84.32	M+H-2H2O	1
2.37	2.43467	0.0646667	Adenosine	1.51442	0.0793645	C10H13N5O4	268.104	268.104	< 0.1	< 0.38	86.24	M+H	1
2.5	2.49368	0.00631667	4-acetamidobutanoic acid	1.11267	0.24013	C6H11NO3	168.063	168.063	0.2	1.19003	98.62	M+H-H2O, M+Na	1
2.61	2.60352	0.00648333	Adenosine 3',5'-cyclic monophosphate (cAMP)	1.25414	0.504743	C10H12N5O6P	330.06	330.06	0.9	2.72677	85.38	M+H, M+Na	1
2.73	2.7387	0.0087	4-hydroxy-isovalerylcarnitine	0.778	0.000446776	C12H23NO5	262.165	262.164	0.5	1.9072	65.63	M+H	1
3.16	3.08518	0.0748167	Itaconic acid	1.77951	0.000332117	C5H6O4	131.034	131.034	0.3	2.28948	91.59	M+H	1
-	3.36402	-	ɣ-Glutamyltyrosine	1.33829	0.0565231	C14H18N2O6	311.124	311.124	< 0.1	< 0.33	95.64	M+H, M+Na	2	Fiehn HILIC MS/MS DB	MS2 score 37.5; P 311 (0): 202 (26), 182 (1), 165 (47), 147 (37), 136 (100), 130 (8), 123 (63), 119 (40)
3.51	3.54148	0.0314833	Theobromine	0.836905	0.126824	C7H8N4O2	181.072	181.072	< 0.1	< 0.56	98.43	M+H, M+Na	1	In-house RTAM DB
3.66	3.65978	0.000216667	4-aminobenzoic acid	1.04224	0.623975	C7H7NO2	120.044	120.044	0.3	2.49908	92.44	M+H-H2O	1
3.74	3.7357	0.0043	Adipic acid	1.07795	0.222585	C6H10O4	169.047	169.047	0.2	1.1831	96.35	M+Na	1
3.86	3.8792	0.0192	Theophylline	0.898651	0.305335	C7H8N4O2	203.053	203.054	0.3	1.47744	92.52	M+Na	1
4.43	4.45357	0.0235667	Caffeine	0.784539	0.0602689	C8H10N4O2	195.088	195.088	0.1	0.51259	98.91	M+H, M+Na	1
4.59	4.7997	0.2097	N-acetylserotonin	1.02858	0.680559	C12H14N2O2	219.113	219.113	0.2	0.912772	71.17	M+H	1
4.83	4.9772	0.1472	Homovanillic acid	0.393897	1.85255e-05	C9H10O4	147.044	147.044	0.2	1.36014	87.26	M+H-2H2O	1
5.09	5.07012	0.0198833	N-acetyl-leucine	1.61387	0.126824	C8H15NO3	196.094	196.094	< 0.1	< 0.51	97.47	M+Na	1
5.18	5.0786	0.1014	Dethiobiotin	1.26086	0.0501639	C10H18N2O3	197.129	197.128	0.6	3.0437	97.19	M+H-H2O	1
5.35	5.34042	0.00958333	Suberic acid	1.05512	0.51982	C8H14O4	175.096	175.096	0.4	2.28445	91.36	M+H, M+Na, M+H-H2O	1
5.56	5.49252	0.0674833	N-acetyl-phenylalanine	1.68468	0.0237038	C11H13NO3	208.097	208.096	0.3	1.44164	99.05	M+H, M+Na	1
5.64	5.53473	0.105267	Caprylic acid	0.969374	0.731785	C8H16O2	167.104	167.105	0.3	1.79529	94.07	M+H-H2O, M+Na	1
5.6	5.67825	0.07825	Sebacoylcarnitine	0.479811	1.97293e-06	C17H31NO6	346.222	346.222	0.3	0.866495	97.48	M+H	1
5.75	5.77122	0.0212167	Ferulic acid	1.22171	0.328996	C10H10O4	195.065	195.065	0.3	1.53795	98.37	M+H, M+H-H2O	1
5.9	5.87263	0.0273667	2-hydroxyestriol	1.0781	0.510194	C18H24O4	305.175	305.175	0.2	0.655362	93.54	M+H, M+H-H2O, M+H-2H2O	1
6.13	5.90643	0.223567	Azelaic acid	0.583085	0.101127	C9H16O4	189.112	189.112	0.3	1.58636	92.16	M+H, M+Na	1
6.01	6.05007	0.0400667	3-(2-hydroxyphenyl)propanoic acid	0.854933	0.328996	C9H10O3	131.049	131.049	< 0.1	< 0.77	97.13	M+H-2H2O	1
6.68	6.70923	0.0292333	19-noraldosterone	0.597752	1.97293e-06	C20H26O5	329.175	329.174	0.5	1.51895	93.66	M+H-H2O	1
6.84	6.895	0.055	Androst-5-ene-3b,16b,17a-triol	0.902723	0.222585	C19H30O3	289.216	289.216	0.4	1.38305	97.33	M+H-H2O	1
6.92	6.91185	0.00815	Sebacic acid	1.00802	0.948227	C10H18O4	203.128	203.128	0.2	0.984602	95.33	M+H	1
7.05	6.94565	0.10435	18-hydroxy-11-dehydrotetrahydrocorticosterone	1.38132	0.151308	C21H32O5	329.211	329.211	0.5	1.51878	95.2	M+H-2H2O	1
6.91	7.03857	0.128567	Octanoylcarnitine	0.615314	6.86731e-06	C15H29NO4	288.217	288.217	0.1	0.346961	87.24	M+H	1
7.25	7.11465	0.13535	Ethanolamide PGE2	0.956195	0.739621	C22H37NO5	418.256	418.256	< 0.1	< 0.24	80.65	M+H-H2O, M+H-2H2O, M+Na	1
7.1	7.35125	0.25125	10-hydroxydecanoic acid	0.949907	0.479993	C10H20O3	171.138	171.138	0.1	0.584324	97.58	M+H-H2O	1
7.6	7.52868	0.0713167	PGE2-GABA isomer A	1.50931	0.128965	C24H39NO6	402.264	402.263	0.5	1.24297	92.36	M+H-2H2O	2
7.6	7.77373	0.173733	PGE2-GABA isomer B	1.3846	0.126824	C24H39NO6	420.274	420.273	1.4	3.33116	91.65	M+H-H2O	2
8.09	7.94275	0.14725	PGF2a	1.50079	0.000296874	C20H36O5	339.253	339.253	0.1	0.294765	98.14	M+H-H2O	1
8.09	7.95	0.14	PGF2a	1.2074	0.00452453	C20H36O5	379.245	379.246	0.1	0.263681	94.95	M+Na	1
8.16	7.99345	0.16655	4-hydroxyestradiol	1.62224	6.60962e-05	C18H24O3	289.18	289.179	0.5	1.72903	94.4	M+H, M+H-H2O	1
8.28	8.08637	0.193633	Androsterone 3a-glucuronide	1.04015	0.801618	C25H38O8	467.264	467.263	1.1	2.35413	89.85	M+H, M+H-H2O, M+Na	1
8.16	8.14555	0.01445	11b-hydroxyepiandrosterone	1.17497	0.114568	C19H30O3	307.227	307.226	0.9	2.92943	96.38	M+H, M+H-H2O, M+H-2H2O	1
7.97	8.14555	0.17555	3b,7a-dihydroxy-5a-androstan-17-one	1.19175	0.0733421	C19H30O3	289.216	289.216	0.1	0.345762	95.94	M+H-H2O	1
8.31	8.17935	0.13065	Isoprostan YB2-20 isomer A	1.19986	0.0446479	C20H32O5	375.214	375.214	0.1	0.266514	95.09	M+Na	2
8.31	8.24695	0.06305	Isoprostan YB2-20 isomer B	1.45303	0.00190807	C20H32O5	353.232	353.232	0.4	1.1324	91.19	M+H	2
8.28	8.28075	0.00075	Methylindole-3-acetic acid	0.301385	3.56324e-06	C11H11NO2	190.086	190.086	0.1	0.526077	96.88	M+H	1
8.32	8.2892	0.0308	11b,20-dihydroxy-3-oxopregn-4-en-21-oic acid	1.47947	1.97293e-06	C22H30O5	339.195	339.195	0.2	0.58963	71.65	M+H-2H2O	1
8.31	8.29765	0.01235	Isoprostan YB2-20 isomer C	1.47338	0.000134972	C20H32O5	375.214	375.214	0.1	0.266514	94.57	M+Na	1
-	8.30605	-	Possible isocitric acid	0.938369	0.473531	C6H8O7	193.034	193.034	0.28	1.45052	90.93	M+H, M+H-H2O	3
8.37	8.51735	0.14735	5b-androstan-11a-ol-3,17-dione	0.964113	0.577206	C19H28O3	287.201	287.2	0.7	2.43732	97.16	M+H-H2O, M+H-2H2O	1
9.09	9.15107	0.0610667	Biliverdin	1.24952	0.0140875	C33H34N4O6	583.255	583.255	< 0.1	< 0.18	98.99	M+H	1		MS2 score 69.8 (Fiehn HILIC MS/MS DB); P 583 (32): 565 (3), 539 (2), 523 (2), 465 (1), 297 (100), 285 (2), 253 (3)
9.2	9.26937	0.0693667	Glycochendeoxycholate	0.705199	0.0388171	C26H43NO5	450.321	450.321	0.4	0.888254	94.55	M+H, M+Na	1
-	9.39615	-	Retinoic acid	1.33411	0.000175444	C20H28O2	301.216	301.215	0.9	2.98789	96.18	M+H	2	Fiehn HILIC MS/MS DB	MS2 score 19.9; P 301 (9): 197 (10), 187 (10), 185 (15), 173 (21), 171 (22), 169 (13), 161 (13), 159 (32), 157 (23), 147 (19), 145 (72), 143 (37), 133 (15), 131 (100), 119 (19), 117 (40)
9.7	9.51443	0.185567	PGB2	1.7012	0.000126411	C20H30O4	335.222	335.222	0.3	0.89493	96.85	M+H, M+H-H2O, M+Na	1	In-house RTAM DB
9.73	9.54822	0.181783	PGA1 isomer A	1.40789	3.96959e-05	C20H32O4	359.219	359.22	0.3	0.835144	96.6	M+Na	2
9.64	9.64118	0.00118333	PGA1 isomer B	2.24271	0.000196301	C20H32O4	337.237	337.237	0	0	98.71	M+H, M+Na, M+H-H2O	2
9.76	9.7595	0.0005	DHEA / epitestosterone	1.36493	0.0487921	C19H28O2	311.198	311.197	0.7	2.24937	97.57	M+H-H2O, M+H-2H2O, M+Na	1
9.87	9.77635	0.09365	Pregnanetriol	0.923651	0.801618	C21H36O3	359.256	359.256	0.4	1.11341	93.54	M+Na	1
9.82	9.81863	0.00136667	Estrone	0.785064	1.85255e-05	C18H22O2	293.151	293.151	0.7	2.38785	89.03	M+Na	1
9.82	9.84397	0.0239667	3-hydroxy-9-hexadecanoylcarnitine	2.25789	0.203577	C23H43NO5	436.304	436.305	1	2.29198	96.17	M+Na	1
10.39	10.2158	0.1742	Nonanoic acid	0.740964	0.00776311	C9H18O2	159.138	159.138	0.2	1.25677	98.9	M+H, M+H-H2O, M+Na	1
10.49	10.4017	0.0883333	Androstenol	1.28469	0.126824	C19H30O	257.226	257.226	0.6	2.33258	89.01	M+H-H2O	1
10.83	10.6635	0.1665	5b-androstane-3b,17a-diol	1.34787	0.114568	C19H32O2	257.226	257.226	0.2	0.777525	96.34	M+H-2H2O	1
11.4	11.4236	0.0236167	Pregnenolone	1.15085	0.228729	C21H32O2	339.229	339.23	0.5	1.47393	88.46	M+H-H2O, M+H-2H2O, M+Na	1
-	11.4827	-	LPE 18:1	1.32027	0.0201993	C23H46NO7P	480.308	480.309	0.2	0.416399	96.53	M+H, M+H-H2O	2	Waters DB	MS2 score 8.86; fragments in lower abundances
11.88	11.6855	0.194467	ɣ-linolenic acid	1.13171	0.46069	C18H30O2	279.232	279.231	0.7	2.50688	95.89	M+H, M+H-H2O	1	In-house RTAM DB
-	11.7869	-	LPC 18:1	0.92425	0.652033	C26H52NO7P	522.355	522.355	0.4	0.765762	97.48	M+H, M+Na	2	Waters DB	MS2 score 55.7; fragments ok
-	11.8461	-	Methyltestosterone	1.31339	0.14745	C20H30O2	303.232	303.232	< 0.1	< 0.33	96.25	M+H, M+H-H2O, M+H-2H2O	1	Fiehn HILIC MS/MS DB	MS2 score 31.8; gonane fragmentation pattern ok
12.44	12.3954	0.04465	Eicosapentaenic acid ethanolamide	0.972055	0.813298	C22H35NO2	346.274	346.273	1	2.88789	86.53	M+H	1	In-house RTAM DB
13.24	12.8685	0.371467	Rac-glycerol-1-myristate isomer A	0.84041	0.000126411	C17H34O4	303.253	303.253	0.3	0.989273	91.73	M+H, M+Na	2
13.24	13.8486	0.608633	Rac-glycerol-1-myristate isomer B	0.777584	0.00452453	C17H34O4	285.242	285.242	0.5	1.7529	82.54	M+H-H2O	2
13.92	14.043	0.122967	Possible eicosapentaenoic acid	0.512803	0.150704	C20H30O2	267.211	267.21	0.5	1.87118	96.39	M+H-2H2O	3
14.29	14.0937	0.19635	Myristic acid	0.87179	0.0297804	C14H28O2	229.216	229.216	0.2	0.872539	97.66	M+H, M+H-H2O, M+Na	1
13.24	14.0937	0.85365	Rac-glycerol-1-myristate isomer C	0.675373	0.000335954	C17H34O4	285.242	285.242	0.4	1.40232	91.15	M+H-H2O	2
14.93	14.2034	0.726567	Retinol	0.671849	9.76463e-05	C20H30O	269.226	269.226	0.6	2.22861	87.08	M+H-H2O	1
14.94	14.5751	0.364933	1-oleoyl-rac-glycerol isomer A	0.720302	0.00104903	C21H40O4	357.3	357.298	1.8	5.03778	93.57	M+H, M+Na	2
14.94	14.7779	0.162133	1-oleoyl-rac-glycerol isomer B	1.14129	0.222585	C21H40O4	357.3	357.298	2.4	6.71705	96.91	M+H, M+Na	2
15.11	14.9215	0.18855	Oleoyl-tyramine	1.06308	0.739621	C26H43NO2	402.337	402.337	0.7	1.73984	86.75	M+H, M+Na	1
* exact masses were calculated from neutral formulas using EnviPat (envipat.eawag.ch, atomic masses database as per 09/2022)
** accurate masses as deconvolved by ProgenesisQI from Bruker .d data
*** isotopic score as calculated by Progenesis QI
**** MS2 Format - [P]recursor (%int): Product1 (%int, Product2 (%int), ... ProductN (%int); fragmentation score calculation see in ProgenesisQI manual
