# Supplementary material for: Low-polarity untargeted metabolomic profiling as a tool to gain insight into seminal fluid
Source: Metabolomics. 2023 Jun 5;19(6):53. doi: 10.1007/s11306-023-02020-y (PMC10239740; doi:10.1007/s11306-023-02020-y)
Supplement: Supplementary file 2 — Supplementary file2 (XLSX 27 KB) [file 11306_2023_2020_MOESM2_ESM.xlsx]

## Sheet: CASA_Sel_cut
Sample ID	GROUP	Count	Morphology	conc_below15_mot_below40	MORPH	CONCENTRATION	SPERMATO_TOTCASA	PROG_SLOW	PROG_FAST	NO_PROG	SP_HYPERACTIVE	SP_STATIC
PNR50-00277	G3	High	Abnormal	0	0	121.4	338.342	21.9	65.6	5.6	8.51	6.9
PNR50-00343	G3	High	Abnormal	0	1	162.1	543.035	21.4	47.8	13.3	5.94	17.5
PNR50-00573	G4	High	Normal	0	18	134.3	477.302	26.8	55.1	11.1	8.96	7
PNR50-00801	G4	High	Normal	0	15	96.9	584.792	22.9	46.8	5.5	3.09	24.8
PNR50-01067	G2	Low	Normal	0	17	30.2	55.719	15.7	27.7	8.6	3.25	48.1
PNR50-01073	G3	High	Abnormal	1	0	500.4	2230.78	12.1	9.2	11.2	0.61	67.5
PNR50-01309	G1	Low	Abnormal	1	0	13	17.498	20.7	21.8	2.9	2.58	54.6
PNR50-01337	G4	High	Normal	0	16	167.2	499.259	14.6	36.6	13.4	7.28	35.4
PNR50-01641	G4	High	Normal	1	14	569.9	3861.64	8.2	8.9	10.3	2.55	72.6
PNR50-01653	G2	Low	Normal	2	10	3.2	11.9072	2.5	20	3.8	7.5	73.7
PNR50-01705	G2	Low	Normal	0	12	28.8	46.7424	12.3	62	10.6	12.72	15.1
PNR50-02094	G2	Low	Normal	0	14	18.2	31.6862	15.7	40.1	11.1	11.29	33.1
PNR50-02381	G3	High	Abnormal	0	0	94.1	293.404	9.7	18.1	13.3	4.44	58.9
PNR50-03068	G3	High	Abnormal	0	0	123.108	404.78	20.7816	22.2084	16.8734	1.55	40.1365
PNR50-03327	G4	High	Normal	0	17	160.98	399.552	14.23	51.8	2.09	5.88	31.88
PNR50-03481	G4	High	Normal	0	14	221.82	569.412	7.86	43.14	16.05	9.87	32.94
PNR50-03991	G4	High	Normal	0	32	70.21	428.492	11.46	42.41	15.58	9.39	30.55
PNR50-03999	G4	High	Normal	0	22	114.41	390.024	9.94	25.71	11.67	2.76	52.69
PNR50-04009	G2	Low	Normal	0	17	30.6	35.037	17.36	36.31	2.2	1.59	44.13
PNR50-04103	G2	Low	Normal	1	25	14.62	13.9182	2.25	43.82	8.99	15.36	44.94
PNR50-04369	G2	Low	Normal	1	16	15.6	17.394	3	30.5	4	6.5	62.5
PNR50-04453	G2	Low	Normal	1	12	27.87	30.88	6.95	19.69	6.76	4.63	66.6
PNR50-04479	G2	Low	Normal	1	14	3.49	5.07795	1.56	37.5	1.56	14.06	59.38
PNR50-04873	G2	Low	Normal	2	12	9.7	12.3966	2.94	17.06	2.94	2.35	77.06
PNR50-05021	G2	Low	Normal	2	21	2.61	2.02719	5.56	11.11	5.56	5.55556	77.78
PNR50-05068	G3	High	Abnormal	1	2	169.96	952.626	6.28	26.19	7.14	1.94805	60.39
PNR50-05125	G2	Low	Normal	2	12	10.69	23.1439	4.89	17.93	0.54	3.26087	76.63
PNR50-05338	G1	Low	Abnormal	1	0	27.54	37.7298	10.03	12.46	3.34	0.303951	74.16
PNR50-05586	G3	High	Abnormal	0	0	86.98	303.386	6.77	34.59	10.34	7.33	48.31
PNR50-05612	G3	High	Abnormal	0	1	151.95	442.478	12.59	35.79	8.27	2.34	43.35
PNR50-05613	G4	High	Normal	0	22	112.78	504.578	9.52	48.31	8.92	10.05	33.25
PNR50-05622	G4	High	Normal	0	12	108.51	576.731	9.49	34.31	9.42	6.86	46.79
PNR50-05645	G1	Low	Abnormal	2	0	6.91	38.5233	5.8	15.94	2.9	0.72	75.36
PNR50-05721	G1	Low	Abnormal	2	1	8.08	13.0896	7.56	17.44	4.07	0.58	70.93
PNR50-06376	G1	Low	Abnormal	2	1	5.4	19.98	5.43	8.7	0	0	85.87
PNR50-06741	G1	Low	Abnormal	1	1	2.25	2.5245	8.89	26.67	4.44	11.11	60
PNR50-07283	G1	Low	Abnormal	2	0	4.12	18.1774	2.6	23.38	0	0	74.03
PNR50-07326	G3	High	Abnormal	0	1	229.06	594.411	3.07	69.74	6.58	18.42	20.61
PNR50-07788	G2	Low	Normal	0	12	18.96	42.7927	6.15	48.36	4.92	5.33	40.57
PNR50-07792	G1	Low	Abnormal	2	0	10.67	37.3557	7.21	25.48	2.4	4.33	64.9
PNR50-08331	G4	High	Normal	0	15	186.62	596.251	7.34	32.15	7.34	2.03	53.16
PNR50-08442	G1	Low	Abnormal	2	0	2.81	14.7188	5.71	25.71	0	2.86	68.57
PNR50-08518	G4	High	Normal	0	20	118.02	425.462	5.86	59.46	1.35	6.31	33.33
PNR50-08558	G4	High	Normal	0	17	206.39	585.735	4.92	37.38	10.16	10.16	47.54
PNR50-08565	G3	High	Abnormal	1	0	281.96	968.815	3.54	24.05	7.59	4.05	64.81
PNR50-08825	G4	High	Normal	0	17	80.81	380.534	7.34	35.05	8.42	3.8	49.18
PNR50-09222	G1	Low	Abnormal	2	0	7.62	18.2651	1.4	21.68	2.8	5.59	74.13
PNR50-09372	G3	High	Abnormal	0	1	106.97	356.745	8	31	5	4	56
PNR50-09385	G1	Low	Abnormal	2	0	7.27	25.5977	11.19	9.7	13.43	0	65.67
PNR50-09524	G2	Low	Normal	1	13	13.49	29.1519	1.79	58.78	4.66	14.7	34.77
PNR50-09562	G3	High	Abnormal	0	0	123.48	392.419	17.83	30.25	10.61	2.71	41.31
PNR50-09623	G3	High	Abnormal	0	1	183.57	467.736	7.16	66.92	9.48	17.02	16.44
PNR50-10601	G4	High	Normal	0	12	96.8	576.928	2.23	69.08	6.13	15.32	22.56
PNR50-10924	G1	Low	Abnormal	2	0	4.3	17.3806	2.41	9.64	4.82	1.2	83.13
PNR50-11234	G3	High	Abnormal	0	1	128.02	364.729	4.82	34.4	8.94	9.63	51.83
PNR50-11814	G3	High	Abnormal	0	1	64.1	373.447	7.14	31.17	3.25	4.55	58.44
PNR50-12933	G3	High	Abnormal	0	0	46.31	285.547	6.43	38.58	11	6.43	43.99
PNR50-13193	G1	Low	Abnormal	2	1	3.49	8.86111	5.77	21.15	1.92	3.85	71.15
PNR50-13268	G1	Low	Abnormal	2	0	7.79	37.1661	7.84	12.42	0	1.31	79.74
PNR50-13371	G4	High	Normal	0	16	193.89	402.322	10.43	55.15	11.99	9.13	22.43
PNR50-14446	G3	High	Abnormal	0	0	97.32	339.355	4.95	53.8	6.6	9.9	34.65
PNR50-15699	G4	High	Normal	0	12	276.02	1237.67	5.98	28.08	6.72	4.03	59.22
PNR50-15727	G2	Low	Normal	0	24	27.38	50.2697	3.93	52.62	9.55	10.49	33.9
PNR50-15842	G4	High	Normal	0	21	68.08	397.859	4.53	51.22	4.88	12.54	39.37
NFP50-20415	G4	High	Normal	0	17	284.22	426.33	6.46	47.03	5.43	12.14	41.09
NFP50-20472	G2	Low	Normal	1	19	11.34	42.525	5.22	50	5.22	7.46	39.55
NFP50-20474	G1	Low	Abnormal	2	0	1.79	8.055	0	0	3.33	0	96.67
NFP50-20991	G1	Low	Abnormal	2	0	4.42	17.68	1.2	9.64	2.41	4.82	86.75
NFP50-22035	G1	Low	Abnormal	2	0	10.24	20.48	10.24	8.66	4.72	0	76.38
NFP50-22133	G3	High	Abnormal	0	1	90.1	540.6	8.64	62.53	11	8.64	17.83
NFP50-23229	G1	Low	Abnormal	1	0	2.41	7.23	2.38	35.71	9.52	4.76	52.38
NFP50-23915	G1	Low	Abnormal	2	0	5.63	30.965	2.74	26.03	6.85	1.37	64.38
NFP50-24529	G3	High	Abnormal	0	0	96.56	362.1	11.9	26.98	6.35	7.94	54.76
NFP50-26763	G1	Low	Abnormal	2	0	3.86	27.02	1.75	26.32	0	1.75	71.93
NFP50-26835	G1	Low	Abnormal	1	0	4.79	14.37	7.69	31.87	5.49	0	54.95
NFP50-28116	G2	Low	Normal	2	10	7.28	14.56	5.71	30	0.71	9.29	63.57
NFP50-30022	G2	Low	Normal	1	13	13.99	41.97	8.36	25.78	6.62	2.44	59.23
NFP50-31015	G3	High	Abnormal	1	2	547.03	2571.04	8.12	19.46	11.72	5.4	60.71
NFP50-32109	G4	High	Normal	0	17	87.44	786.96	10.11	57.68	7.12	7.49	25.09
NFP50-32135	G1	Low	Abnormal	2	0	11.92	17.88	4.93	20.42	4.93	2.11	69.72
NFP50-32553	G4	High	Normal	0	12	180.22	901.1	10.29	30.61	1.32	11.61	57.78
NFP50-34002	G3	High	Abnormal	0	1	205.18	492.432	7.66	34.61	8.61	9.57	49.12
NFP50-34587	G1	Low	Abnormal	2	0	11.98	21.564	1.36	3.18	2.73	0.91	92.73
NFP50-35300	G1	Low	Abnormal	2	0	0.67	2.01	26.67	0	6.67	0	66.67
NFP50-35480	G4	High	Normal	0	14	165.14	495.42	5.97	53.93	16.35	10.06	23.74
NFP50-35605	G2	Low	Normal	2	16	5.15	12.36	4.12	7.22	1.03	1.03	87.63
NFP50-35713	G1	Low	Abnormal	2	0	1.12	4.48	2.33	6.98	2.33	0	88.37
NFP50-35719	G1	Low	Abnormal	2	1	7.58	17.434	7.06	7.65	8.82	0	76.47
NFP50-35731	G4	High	Normal	0	11	196.18	1078.99	3.61	35.41	0.98	3.28	60
NFP50-35741	G4	High	Normal	1	16	292.19	642.818	4.15	34.5	1.09	11.14	60.26
NFP50-35751	G3	High	Abnormal	1	0	171.84	567.072	4.91	29.27	1.96	1.18	63.85
NFP50-36266	G2	Low	Normal	2	16	13.6	12.24	3.05	31.1	4.88	3.05	60.98
NFP50-36375	G3	High	Abnormal	0	1	156.53	453.937	3.97	35.07	2.71	4.59	58.25
NFP50-36412	G2	Low	Normal	1	17	33.59	50.385	4.95	16.34	3.47	1.49	75.25
NFP50-36989	G1	Low	Abnormal	2	0	4.16	15.392	1.89	3.77	2.83	0.94	91.51
NFP50-37135	G2	Low	Normal	2	11	4.07	15.466	0	13.4	1.03	1.03	85.57
NFP50-37396	G3	High	Abnormal	0	0	470.98	847.764	4.13	41.05	8.26	10.88	46.56
NFP50-37580	G3	High	Abnormal	0	0	49.66	322.79	5.02	62.33	2.35	15.46	30.3
NFP50-37858	G3	High	Abnormal	0	0	267.15	694.59	11.93	45.23	2.39	4.65	40.45
NFP50-37891	G3	High	Abnormal	1	1	140.88	605.784	3.66	29.52	1.37	2.29	65.45
NFP50-38297	G1	Low	Abnormal	2	1	2.38	2.618	4.88	7.32	2.44	0	85.37
NFP50-38809	G1	Low	Abnormal	1	0	6.96	17.4	11.71	29.27	2.93	2.93	56.1
NFP50-39217	G3	High	Abnormal	1	1	317.93	445.102	7.72	13.08	5.87	0.51	73.33
NFP50-40054	G3	High	Abnormal	1	2	285.72	1600.03	2.75	10.8	1.61	1.14	84.84
NFP50-40462	G1	Low	Abnormal	2	0	7.13	13.547	9.29	20	4.29	2.14	66.43
NFP50-40880	G2	Low	Normal	1	11	14.72	35.328	3.41	43.31	3.67	5.51	49.61
NFP50-41284	G3	High	Abnormal	0	1	191.73	479.325	2.47	42.52	1.3	11.31	53.71
NFP50-41485	G1	Low	Abnormal	0	0	16.18	25.888	7.1	42.59	5.86	4.63	44.44
NFP50-42042	G3	High	Abnormal	1	0	138.3	373.41	2.43	34.42	0.92	6.8	62.22
NFP50-42523	G1	Low	Abnormal	2	0	4.11	25.071	11.36	20.45	6.82	0.76	61.36
NFP50-43343	G1	Low	Abnormal	2	0	0.36	0.828	6.06	6.06	18.18	0	69.7
NFP50-43969	G3	High	Abnormal	1	1	361.06	397.166	4.76	21.5	1.27	1.53	72.47
NFP50-44080	G1	Low	Abnormal	1	0	16.8	35.28	5.26	21.67	6.5	0.62	66.56
NFP50-44137	G4	High	Normal	1	12	152.7	549.72	1.46	33.05	3.56	4.6	61.92
NFP50-44243	G3	High	Abnormal	0	0	163.14	375.222	2.87	56.32	1.15	8.81	39.66
NFP50-45274	G3	High	Abnormal	0	0	149.92	449.76	1.88	64.72	0.42	14.2	32.99
NFP50-45798	G3	High	Abnormal	0	0	66.44	338.844	3.92	41.67	1.96	6.86	52.45
NFP50-45844	G3	High	Abnormal	1	1	125.92	554.048	5.69	7.32	2.98	0.27	84.01
NFP50-46307	G4	High	Normal	1	12	254.97	713.916	1.32	35.49	2.04	14.15	61.15
NFP50-47074	G1	Low	Abnormal	2	1	1.29	3.096	14.55	16.36	5.45	3.64	63.64
NFP50-48589	G4	High	Normal	0	16	92.53	379.373	11.62	45.77	1.76	5.99	40.85
NFP50-49414	G3	High	Abnormal	1	1	326.97	850.122	5.57	5.57	2.89	0.41	85.98
NFP50-49862	G1	Low	Abnormal	2	0	4.64	6.96	6.82	28.41	2.27	0	62.5
NFP50-50703	G2	Low	Normal	0	14	36.87	44.244	6.09	33.91	3.48	4.35	56.52
NFP50-50755	G1	Low	Abnormal	2	0	2.24	2.912	5.41	17.57	5.41	4.05	71.62
NFP50-50804	G4	High	Normal	0	17	143.66	430.98	3.8	63.5	0.63	8.02	32.07
NFP50-51081	G1	Low	Abnormal	2	0	10.1	30.3	4.87	6.37	7.12	0.37	81.65
NFP50-51281	G4	High	Normal	0	12	198.27	753.426	3.83	67.84	0.92	10.87	27.41
NFP50-51522	G1	Low	Abnormal	2	0	1.24	2.852	13.04	0	13.04	0	73.91
NFP50-51824	G2	Low	Normal	0	20	32.63	65.26	9.39	47.69	7.45	2.24	35.47
NFP50-53297	G3	High	Abnormal	1	0	72.43	434.58	4.84	16.49	7.89	0	70.79
NFP50-54737	G4	High	Normal	0	15	105.74	676.736	1.68	43.99	0	12.02	54.33
NFP50-55511	G4	High	Normal	0	14	184.78	480.428	5.35	50.13	2.94	7.35	41.58
NFP50-57118	G2	Low	Normal	2	9.89011	10.24	20.48	5.85	20.21	7.45	1.06	66.49
NFP50-57262	G3	High	Abnormal	0	0.847458	102.59	410.36	4.44	29.52	10.16	11.75	55.87
NFP50-57438	G1	Low	Abnormal	0	0	25.62	23.058	5.52	32.94	5.13	1.97	56.41
NFP50-57999	G4	High	Normal	0	20	329.06	822.65	9.67	65.8	2.23	10.78	22.3
NFP50-58081	G2	Low	Normal	0	15	16.4	44.28	8.12	30.84	4.55	2.92	56.49
NFP50-58090	G2	Low	Normal	0	13	21.89	41.591	10.96	47.95	4.11	10.05	36.99
NFP50-59025	G2	Low	Normal	1	13	7.75	22.475	6.67	50	1.33	7.33	42
NFP50-59252	G4	High	Normal	1	15.8416	153.05	535.675	2.39	16.07	2.05	5.3	79.49
NFP50-59549	G2	Low	Normal	0	13	18.55	31.535	7.83	36.23	1.74	4.35	54.2
NFP50-60641	G4	High	Normal	0	20	142.76	442.556	10.84	33.33	2.44	4.34	53.39
NFP50-60697	G4	High	Normal	0	28	166.55	666.2	3.96	33.33	2.8	2.56	59.91
NFP50-60703	G2	Low	Normal	1	13	14.71	38.246	7.32	44.6	6.27	4.53	41.81
NFP50-60749	G4	High	Normal	0	19	92.67	426.282	2.11	52.32	2.53	13.92	43.04
NFP50-60802	G1	Low	Abnormal	2	0	3.14	11.618	8.54	8.54	14.63	0	68.29
NFP50-61479	G3	High	Abnormal	1	1	162.1	502.51	0.8	13.08	1.21	3.62	84.91
NFP50-61624	G4	High	Normal	0	29	89.19	383.517	4.63	59.4	2.18	7.36	33.79
NFP50-61960	G2	Low	Normal	2	16	7.81	24.992	3.93	29.78	3.37	1.12	62.92
NFP50-61988	G4	High	Normal	0	13	117.92	448.096	5.79	40.4	3.31	2.48	50.5
NFP50-62634	G2	Low	Normal	2	23	9.68	24.2	5.11	5.11	6.82	0	82.95
NFP50-63341	G3	High	Abnormal	1	2	97.54	663.272	1.85	24.01	1.32	2.9	72.82
NFP50-63962	G3	High	Abnormal	1	1	122.09	818.003	1.64	27.4	1.37	4.66	69.59
NFP50-65008	G2	Low	Normal	1	12	22.68	40.824	2.7	26.97	1.35	4.04	68.99
NFP50-65235	G4	High	Normal	0	25	68.87	392.559	28.53	20.34	7.63	2.26	43.5
NFP50-65320	G4	High	Normal	0	19	119.59	334.852	2.78	71.3	0.62	11.42	25.31
NFP50-65540	G3	High	Abnormal	0	0	131.99	527.96	10	49.15	1.28	7.45	39.57
NFP50-66113	G4	High	Normal	0	28	153.05	474.455	3.95	78.59	1.66	10.4	15.8
NFP50-66351	G4	High	Normal	0	16	96.7	483.5	5.54	37.37	3.46	7.61	53.63
NFP50-67190	G4	High	Normal	1	24	87.8	439	1.8	33.28	1.8	4.95	63.12
NFP50-67203	G4	High	Normal	0	18	85.57	393.622	4.32	45.83	2.01	12.19	47.84
NFP50-67660	G4	High	Normal	0	21	196.53	786.12	2.15	42.9	1.82	9.24	53.14
NFP50-68067	G4	High	Normal	0	20	261.29	391.935	5.14	61.43	6.29	4	27.14
NFP50-69420	G2	Low	Normal	2	17	2.63	4.734	2.82	32.39	2.82	4.23	61.97
NFP50-69445	G1	Low	Abnormal	2	0	6.17	9.872	2.52	6.72	2.52	0.84	88.24
NFP50-69541	G2	Low	Normal	0	16	19.57	58.71	3.2	48	1.87	3.2	46.93
NFP50-70006	G2	Low	Normal	1	24	3.28	12.792	6.56	32.79	6.56	3.28	54.1
NFP50-70271	G1	Low	Abnormal	2	0	3.51	11.934	4.29	5.71	2.86	2.86	87.14
NFP50-71327	G4	High	Normal	0	19	226.1	497.42	2.92	46.36	2.33	12.83	48.4
NFP50-71674	G2	Low	Normal	2	11	10.52	17.884	5.97	28.86	3.48	4.48	61.69
NFP50-72501	G4	High	Normal	1	24	143.66	560.274	5.21	26.03	5.21	2.39	63.56
NFP50-72703	G4	High	Normal	0	40	150.27	781.404	3.26	57.77	1.34	5.76	37.62
NFP50-72801	G2	Low	Normal	1	16	2.66	12.236	13.13	38.38	4.04	16.16	44.44
NFP50-74120	G2	Low	Normal	1	18	19.97	47.928	8.21	21.28	4.87	1.28	65.64
NFP50-75078	G3	High	Abnormal	0	0	124.88	561.96	2.51	47.24	1.51	9.55	48.74
NFP50-75237	G4	High	Normal	0	14	176.36	581.988	4.67	60.86	1.08	15.8	33.39
NFP50-76051	G1	Low	Abnormal	2	0	8.54	20.496	6.59	9.89	5.49	0	78.02
NFP50-76420	G2	Low	Normal	0	19	27.83	58.443	2.33	53.49	3.49	4.65	40.7
NFP50-76450	G3	High	Abnormal	1	1	136.01	625.646	3	11.75	2.5	1	82.75
NFP50-77529	G4	High	Normal	1	12	185.89	799.327	10.41	22.3	3.78	2.03	63.51
NFP50-78086	G1	Low	Abnormal	1	0.840336	0.96	2.88	8	8	28	0	56
NFP50-78088	G2	Low	Normal	1	21.0084	13.43	44.319	30	37.57	20.81	10.81	11.62
NFP50-78365	G1	Low	Abnormal	1	0	13.6	20.4	9.3	16.28	20.93	3.1	53.49
NFP50-78513	G4	High	Normal	0	17.6	151.28	605.12	11.11	12.67	26.74	3.3	49.48
NFP50-79983	G2	Low	Normal	1	14.2857	7.25	23.2	23.24	53.87	10.56	24.3	12.32
NFP50-80344	G2	Low	Normal	2	11.6071	5.12	11.776	10.87	14.13	4.35	2.17	70.65
NFP50-80750	G2	Low	Normal	1	11.4035	9.61	28.83	13.54	41.15	6.77	14.06	38.54
NFP50-80915	G4	High	Normal	0	18.4211	141.74	411.046	9.43	31.8	11.18	11.62	47.59
NFP50-84911	G3	High	Abnormal	1	0	80.89	275.026	4.35	18.84	7.25	7.25	69.57
NFP50-89859	G3	High	Abnormal	0	2	631.6	757.92	13.12	29.08	7.09	8.33	50.71
PNR50-90227	G2	Low	Normal	1	11	6.25	13.3125	0	39.53	4.65	9.3	55.81
PNR50-91223	G2	Low	Normal	1	23.5294	8.36	6.688	5.62	43.75	6.88	7.5	43.75
PNR50-91280	G2	Low	Normal	0	12.5	25.09	40.144	4.91	32.82	8.28	1.53	53.99
PNR50-91735	G2	Low	Normal	1	9	2.58	1.29	11.54	26.92	11.54	3.85	50
PNR50-91982	G1	Low	Abnormal	2	0	12.26	18.39	3.74	29.44	5.61	3.27	61.21
NFP50-96394	G3	High	Abnormal	0	1.13636	186.33	465.825	6.58	47.81	17.54	15.57	28.07
NFP50-96761	G3	High	Abnormal	1	0	187.3	674.28	3.65	22.49	7.6	5.78	66.26
NFP50-97529	G2	Low	Normal	1	10	2.25	6.3	32.5	15	10	0	42.5
NFP50-98112	G1	Low	Abnormal	1	1.08696	3.65	14.6	8.24	18.82	14.12	7.06	58.82
NFP50-98855	G3	High	Abnormal	0	1.68067	139.66	698.3	9.01	24.32	14.41	4.5	52.25
NFP50-99112	G3	High	Abnormal	0	0	58.49	368.487	19.53	23.72	21.24	12.4	35.5
NFP50-99601	G2	Low	Normal	0	13.8614	90.57	36.228	12.36	37.36	19.83	6.61	30.46
NFP50-102403	G1	Low	Abnormal	2	0	8.16	36.72	4.41	7.35	14.71	1.47	73.53
NFP50-102824	G1	Low	Abnormal	2	0.666667	1.8	15.48	14.29	0	7.14	0	78.57
NFP50-102986	G1	Low	Abnormal	1	1.03093	0.39	0.663	71.43	14.29	0	314.29	14.29
NFP50-103409	G1	Low	Abnormal	0	0	15.76	28.368	26.32	37.72	4.39	32.46	31.58
NFP50-105023	G1	Low	Abnormal	2	0.892857	1.35	2.835	21.05	10.53	7.89	0	60.53
NFP50-105365	G2	Low	Normal	0	14	28.83	51.894	10.14	31.08	10.81	10.81	47.97
NFP50-108372	G3	High	Abnormal	1	0	129.71	428.043	4.63	15.26	8.99	3.54	71.12
